# Supplementary material for: Effects of Acute Cortisol Administration on Perceptual Priming of Trauma-Related Material
Source: PLoS One. 2014 Sep 5;9(9):e104864. doi: 10.1371/journal.pone.0104864 (PMC4156294; doi:10.1371/journal.pone.0104864)
Supplement: Data S1 — The original dataset is included as supporting information. (XLSX) [file pone.0104864.s001.xlsx]

## Sheet: Data S1
Subject	SexFemale0Male1	Age	StoryContentTra1Neu0	DrugIntakeCort1Plac0	CortPre	CortPost	SetCondition	AccuracyPrime	AccuracyDistractor	d'	c	ValencyStories	ArousalStories	RelFrequHits	RelFrequFalseAlarms	ZRelFrequHits	ZRelFrequencyFalseAlarms
1	0	19	1	1	4.456	100	1	0.0666667	0.25	1.3451	0.4406	4	88.6	0.4667	0.1333	0.23195	-1.11319
2	0	24	0	1	2.369	100	1	0.266667	0.25	-0.2684	1.2474	52.6	53.4	0.2	0.1333	-1.38162	-1.11319
3	0	24	1	0	2.631	5.334	2	0.733333	0.35	-1.1546	0.8043	38.8	59	0.2	0.2667	-1.38162	-0.22707
4	0	20	0	0	4.81	4.115	2	0.133333	0.4	0.135	1.0457	83	6.8	0.2667	0.1333	-0.97823	-1.11319
5	0	21	1	0	1.747	1.54	1	0.533333	0.5	-0.3874	-0.0223	43.4	46.8	0.4	0.3333	-0.17144	0.21599
6	0	22	0	0	1.639	2.078	1	0.266667	0.4	0.4987	0.4208	54.8	48.2	0.4	0.2	-0.17144	-0.67013
7	0	25	1	1	2.475	100	2	0.733333	0.55	0.459	-0.0024	9.4	70	0.4667	0.2667	0.23195	-0.22707
8	0	21	0	1	2.524	35.358	2	0.533333	0.35	-0.3874	-0.0223	61	42.4	0.4	0.3333	-0.17144	0.21599
9	0	25	1	1	2.731	100	1	0.4	0.45	-2.8475	0.7647	28.2	60.2	0.0667	0.4	-2.18841	0.65905
10	0	19	0	1	5.834	10.786	1	0.733333	0.75	0.9021	0.2191	61.6	20	0.4667	0.2	0.23195	-0.67013
11	0	26	1	0	2.104	4.699	2	0.866667	0.8	-0.8702	-0.667	26.2	36	0.4667	0.4667	0.23195	1.10211
12	0	21	0	0	2.281	2.06	2	0.533333	0.55	0.0953	0.6225	64	57.4	0.3333	0.2	-0.57484	-0.67013
13	0	20	1	0	7.821	6.637	1	0.666667	0.55	0.016	-0.224	13.6	75.6	0.4667	0.3333	0.23195	0.21599
14	0	25	0	0	1.894	1.777	1	0.4	0.35	0.016	-0.224	86	55	0.4667	0.3333	0.23195	0.21599
15	0	34	1	1	14.334	100	2	0.466667	0.3	0.4194	-0.4257	8.2	76.6	0.5333	0.3333	0.63535	0.21599
16	0	23	0	1	1.771	100	2	0.666667	0.5	0.1746	1.4689	50.6	0.8	0.2	0.0667	-1.38162	-1.55625
17	0	19	1	1	5.178	100	1	0.266667	0.5	-0.3874	-0.0223	6	64.8	0.4	0.3333	-0.17144	0.21599
18	0	22	0	1	3.252	25.591	1	0.666667	0.55	-0.7512	0.6026	79.2	46.2	0.2667	0.2667	-0.97823	-0.22707
19	0	21	1	0	2.414	2.081	2	0.466667	0.35	-0.5064	-1.292	23.8	57.4	0.6	0.5333	1.03874	1.54517
20	0	19	0	0	5.896	3.576	2	0.466667	0.45	-0.4271	-0.4455	60.2	51	0.4667	0.4	0.23195	0.65905
21	0	20	1	0	5.185	2.964	1	0.4	0.5	1.6692	-0.6075	10	66.2	0.6667	0.2667	1.44213	-0.22707
22	0	23	0	0	3.389	3.146	1	0.466667	0.35	0.8227	-0.6274	55.8	30	0.6	0.3333	1.03874	0.21599
23	0	20	1	1	4.592	100	1	0.266667	0.35	1.2658	-0.4058	22.8	61.4	0.6	0.2667	1.03874	-0.22707
24	0	20	0	1	2.313	100	2	0.333333	0.65	0.4987	0.4208	53.8	0.2	0.4	0.2	-0.17144	-0.67013
25	0	19	1	1	5.457	100	1	0.533333	0.45	-0.5461	-1.7152	32.4	50.8	0.6667	0.6	1.44213	1.98823
26	0	20	0	1	2.504	100	1	0.733333	0.25	1.3451	0.4406	53.8	52.4	0.4667	0.1333	0.23195	-1.11319
27	0	22	1	0	10.21	5.179	2	0.666667	0.4	-0.5461	-1.7152	33.4	66.4	0.6667	0.6	1.44213	1.98823
28	0	19	0	0	2.592	2.843	2	0.333333	0.35	0.9417	0.6423	60.6	12.8	0.4	0.1333	-0.17144	-1.11319
29	0	20	1	0	2.11	1.714	1	0.533333	0.45	-0.4271	-0.4455	16.8	75.2	0.4667	0.4	0.23195	0.65905
30	0	20	0	0	4.19	4.401	2	0.2	0.6	0.7831	-1.0506	67	3.8	0.6667	0.4	1.44213	0.65905
31	0	19	1	1	2.068	49.896	2	0.333333	0.45	0.016	-0.224	7.6	74.2	0.4667	0.3333	0.23195	0.21599
32	0	19	0	1	1.529	7.53	2	0.533333	0.4	-0.0237	-0.6472	60.2	50	0.5333	0.4	0.63535	0.65905
33	0	19	1	1	3.539	100	1	0.466667	0.25	0.4987	0.4208	14.8	37.6	0.4	0.2	-0.17144	-0.67013
34	0	22	0	1	2.738	100	1	0.2	0.45	-0.7115	1.0259	60.8	0.6	0.2	0.2	-1.38162	-0.67013
35	0	19	1	0	1.343	1.279	2	0.333333	0.25	-2.5631	-0.7067	23.2	37.4	0.3333	0.6	-0.57484	1.98823
36	0	21	0	0	2.777	1.79	2	0.533333	0.5	-0.0237	-0.6472	63.6	33.8	0.5333	0.4	0.63535	0.65905
37	0	21	1	0	3.6	3.694	1	0.6	0.4	-0.0237	-0.6472	25.6	56.4	0.5333	0.4	0.63535	0.65905
38	0	20	0	0	1.991	1.778	1	0.333333	0.5	0.4987	0.4208	74.4	24.8	0.4	0.2	-0.17144	-0.67013
39	0	27	1	1	5.619	100	2	0.266667	0.8	1.7882	0.6621	19	62.2	0.4667	0.0667	0.23195	-1.55625
40	0	27	0	1	2.391	100	2	0.666667	0.6	2.1916	0.4605	56.4	52.8	0.5333	0.0667	0.63535	-1.55625
41	0	24	1	1	2.713	100	2	0.533333	0.45	0.4194	-0.4257	3.6	74.4	0.5333	0.3333	0.63535	0.21599
42	0	22	0	1	4.721	100	1	0.533333	0.4	-0.7512	0.6026	75.4	40.8	0.2667	0.2667	-0.97823	-0.22707
43	0	21	1	0	3.451	2.204	2	0.533333	0.4	2.1519	0.0372	4	91.4	0.6	0.1333	1.03874	-1.11319
44	0	21	0	0	1.933	1.97	1	0.333333	0.4	-0.7115	1.0259	67.2	19.4	0.2	0.2	-1.38162	-0.67013
45	0	21	1	0	6.049	5.71	1	0.733333	0.4	-0.4668	-0.8687	15.8	55.8	0.5333	0.4667	0.63535	1.10211
46	0	24	0	0	6.047	4.341	1	0.333333	0.3	-0.0634	-1.0704	66	56.4	0.6	0.4667	1.03874	1.10211
47	0	19	1	1	2.655	100	2	0.266667	0.3	-1.4322	-2.1582	47.8	52.8	0.6667	0.7333	1.44213	2.87435
48	0	18	0	1	1.835	8.416	2	0.4	0.65	-0.6322	1.8723	84.4	50.6	0.0667	0.0667	-2.18841	-1.55625
49	0	21	1	1	9.04	36.68	1	0.2	0.4	0.1746	1.4689	23.4	65	0.2	0.0667	-1.38162	-1.55625
50	0	29	0	1	2.767	100	1	0.6	0.4	0.8227	-0.6274	66.4	63.6	0.6	0.3333	1.03874	0.21599
51	0	20	1	0	3.14	3.26	2	0.466667	0.4	0.135	1.0457	8.4	75	0.2667	0.1333	-0.97823	-1.11319
52	0	18	0	0	3.318	2.053	2	0.2	0.45	0.016	-0.224	81.2	41.4	0.4667	0.3333	0.23195	0.21599
53	0	25	1	0	2.577	2.297	1	0.8	0.65	0.9814	1.0655	20.2	31.4	0.3333	0.0667	-0.57484	-1.55625
54	0	24	0	0	2.072	1.857	1	0.2	0.3	-0.7512	0.6026	82.8	0	0.2667	0.2667	-0.97823	-0.22707
55	0	20	1	1	1.356	100	2	0.6	0.65	-1.0752	1.6508	11.4	68.8	0.0667	0.1333	-2.18841	-1.11319
56	0	24	0	1	1.886	100	2	0.466667	0.55	-0.7115	1.0259	85	46.8	0.2	0.2	-1.38162	-0.67013
57	0	23	1	1	2.525	100	1	0.2	0.45	0.4987	0.4208	16.2	73.8	0.4	0.2	-0.17144	-0.67013
58	0	21	0	1	4.04	100	1	0.666667	0.45	0.9417	0.6423	99.4	56.8	0.4	0.1333	-0.17144	-1.11319
59	0	21	1	0	4.184	3.172	2	0.6	0.5	0.8227	-0.6274	27	60.8	0.6	0.3333	1.03874	0.21599
60	0	19	0	0	1.993	1.806	2	0.466667	0.5	0.0556	0.1993	54.6	48.6	0.4	0.2667	-0.17144	-0.22707
61	0	21	1	0	4.69	3.144	1	0.466667	0.25	-0.4668	-0.8687	22.6	73.8	0.5333	0.4667	0.63535	1.10211
62	0	20	0	0	3.934	2.285	1	0.666667	0.4	-1.3529	-1.3118	61.4	44.8	0.5333	0.6	0.63535	1.98823
63	0	22	1	1	1.43	100	2	0.6	0.4	-1.7166	-0.6869	33.2	57.8	0.4	0.5333	-0.17144	1.54517
64	0	25	0	1	2.041	100	2	0.266667	0.45	-3.3699	-0.3033	68.4	64.2	0.2	0.6	-1.38162	1.98823
65	0	24	1	1	2.097	53.455	1	0.6	0.45	-0.4271	-0.4455	11.2	64	0.4667	0.4	0.23195	0.65905
66	0	24	0	1	4.679	100	1	0.6	0.6	-0.2684	1.2474	73.6	48.6	0.2	0.1333	-1.38162	-1.11319
67	0	22	1	0	3.757	2.408	2	0.533333	0.4	-1.2339	-0.0421	16.6	66	0.3333	0.4	-0.57484	0.65905
68	0	20	0	0	3.259	2.913	2	0.666667	0.7	1.3055	0.0174	69.4	46.4	0.5333	0.2	0.63535	-0.67013
69	0	24	1	0	4.001	2.841	1	0.133333	0.25	1.1865	-1.2523	35	54.2	0.7333	0.4	1.84553	0.65905
70	0	24	0	0	3.23	2.785	1	0.666667	0.4	0.9021	0.2191	55.2	44.8	0.4667	0.2	0.23195	-0.67013
71	0	25	1	1	1.848	100	2	0.466667	0.35	0.016	-0.224	24.6	42	0.4667	0.3333	0.23195	0.21599
72	0	19	0	1	6.045	56.895	2	0.466667	0.4	-0.5461	-1.7152	99.6	50.6	0.6667	0.6	1.44213	1.98823
73	0	24	1	1	2.85	100	1	0.4	0.35	-0.0237	-0.6472	23	64.6	0.5333	0.4	0.63535	0.65905
74	0	21	0	1	2.095	100	1	0.266667	0.35	-1.1942	0.3811	65.2	53	0.2667	0.3333	-0.97823	0.21599
75	0	23	1	0	1.22	1.505	2	0.533333	0.5	-1.5976	0.5828	39.2	54.2	0.2	0.3333	-1.38162	0.21599
76	0	25	0	0	5.115	3.27	2	0.4	0.35	-0.5064	-1.292	65.2	0	0.6	0.5333	1.03874	1.54517
77	0	28	1	0	2.965	1.895	1	0.733333	0.7	0.1746	1.4689	13.2	81.2	0.2	0.0667	-1.38162	-1.55625
78	0	26	0	0	4.66	3.29	1	0.466667	0.35	0.8227	-0.6274	52.8	45.6	0.6	0.3333	1.03874	0.21599
79	0	22	1	1	2.185	83.645	2	0.8	0.85	0.135	1.0457	6	65.2	0.2667	0.1333	-0.97823	-1.11319
80	0	18	0	1	4.03	62.045	2	0.4	0.4	1.3055	0.0174	70	40	0.5333	0.2	0.63535	-0.67013
101	1	19	1	1	3.148	100	1	0.333333	0.35	-1.3132	-0.8886	16.2	46.6	0.4667	0.5333	0.23195	1.54517
102	1	27	0	1	3.237	100	1	0.4	0.85	-0.3478	0.401	71.6	7.6	0.3333	0.2667	-0.57484	-0.22707
103	1	25	1	0	7.405	4.455	2	0.4	0.5	-1.6373	0.1596	24.6	60.2	0.2667	0.4	-0.97823	0.65905
104	1	21	0	0	1.852	1.49	2	0.333333	0.55	-1.1942	0.3811	94.8	46	0.2667	0.3333	-0.97823	0.21599
105	1	21	1	0	2.292	1.929	1	0.466667	0.45	0.5384	0.844	52	27.8	0.3333	0.1333	-0.57484	-1.11319
106	1	21	0	0	6.257	10.245	1	0.4	0.45	0.0953	0.6225	54.6	2.8	0.3333	0.2	-0.57484	-0.67013
107	1	19	1	1	2.262	100	2	0.466667	0.4	-0.0237	-0.6472	22.6	58.2	0.5333	0.4	0.63535	0.65905
108	1	23	0	1	17.8	64.772	2	0.4	0.7	1.3055	0.0174	58	55.2	0.5333	0.2	0.63535	-0.67013
109	1	24	1	1	7.04	100	1	0.733333	0.35	0.4987	0.4208	31.2	40.6	0.4	0.2	-0.17144	-0.67013
110	1	20	0	1	1.159	100	1	0.466667	0.35	-1.2736	-0.4653	64.2	27.2	0.4	0.4667	-0.17144	1.10211
111	1	19	1	0	7.599	3.995	2	0.733333	0.7	0.0953	0.6225	8.2	68.2	0.3333	0.2	-0.57484	-0.67013
112	1	24	0	0	5.119	3.125	2	0.6	0.35	-1.2736	-0.4653	84.4	39	0.4	0.4667	-0.17144	1.10211
113	1	24	1	0	2.018	3.914	1	0.466667	0.35	0.0953	0.6225	28.6	56.6	0.3333	0.2	-0.57484	-0.67013
114	1	23	0	0	11.545	4.009	1	0.4	0.4	0.016	-0.224	66.8	57.6	0.4667	0.3333	0.23195	0.21599
115	1	20	1	1	4.118	100	2	0.0666667	0.3	1.6692	-0.6075	2	76.6	0.6667	0.2667	1.44213	-0.22707
116	1	21	0	1	2.31	100	2	0.533333	0.7	1.3848	0.8638	50.8	7.6	0.4	0.0667	-0.17144	-1.55625
117	1	24	1	1	3.821	100	1	0.533333	0.35	2.0726	-0.8092	22.6	64.2	0.7333	0.2667	1.84553	-0.22707
118	1	18	0	1	1.078	44.053	1	0.4	0.5	-0.5858	-2.1384	64	41.2	0.7333	0.6667	1.84553	2.43129
119	1	20	1	0	1.783	1.31	2	0.466667	0.4	-0.9098	-1.0903	15.4	69.4	0.5333	0.5333	0.63535	1.54517
120	1	24	0	0	2.039	5.47	2	0.4	0.3	-1.5976	0.5828	72.8	0	0.2	0.3333	-1.38162	0.21599
121	1	20	1	0	2.985	2.591	1	0.533333	0.6	-0.7908	0.1794	30.2	26.2	0.3333	0.3333	-0.57484	0.21599
122	1	21	0	0	3.336	2.278	1	0.333333	0.45	-0.0237	-0.6472	62.4	36	0.5333	0.4	0.63535	0.65905
123	1	22	1	1	3.319	56.77	2	0.133333	0.2	-0.6718	1.4491	21.4	50.2	0.1333	0.1333	-1.78502	-1.11319
124	1	25	0	1	3.122	35.023	2	0.2	0.1	-0.3874	-0.0223	39.6	33.6	0.4	0.3333	-0.17144	0.21599
125	1	28	1	1	3.06	100	1	0.466667	0.55	-0.7115	1.0259	13.4	44.2	0.2	0.2	-1.38162	-0.67013
126	1	25	0	1	1.956	28.132	1	0.466667	0.3	0.0556	0.1993	64.6	43.8	0.4	0.2667	-0.17144	-0.22707
127	1	22	1	0	8.094	3.771	2	0.333333	0.25	-0.8305	-0.2438	28.8	48.2	0.4	0.4	-0.17144	0.65905
128	1	23	0	0	1.617	1.369	2	0.133333	0.2	-0.4668	-0.8687	66.2	17.4	0.5333	0.4667	0.63535	1.10211
129	1	19	1	0	7.167	3.798	1	0.6	0.5	-0.6322	1.8723	16.2	34	0.0667	0.0667	-2.18841	-1.55625
130	1	25	0	0	2.682	2.271	1	0.466667	0.45	3.3621	-0.5679	89.6	8.4	0.8	0.1333	2.24892	-1.11319
131	1	22	1	1	3.022	100	2	0.266667	0.4	0.5384	0.844	22	69	0.3333	0.1333	-0.57484	-1.11319
132	1	21	0	1	7.096	74.505	2	0.4	0.55	0.8227	-0.6274	97.8	1.4	0.6	0.3333	1.03874	0.21599
133	1	23	1	1	3.575	100	1	0.6	0.7	2.1916	0.4605	26.6	67.6	0.5333	0.0667	0.63535	-1.55625
134	1	26	0	1	5.526	100	1	0.266667	0.1	-2.0803	-0.0619	57.6	55.6	0.2667	0.4667	-0.97823	1.10211
135	1	24	1	0	3.227	2.597	2	0.466667	0.3	-0.7908	0.1794	47.8	28	0.3333	0.3333	-0.57484	0.21599
136	1	25	0	0	10.088	4.289	2	0.4	0.45	0.4194	-0.4257	58	53.6	0.5333	0.3333	0.63535	0.21599
137	1	22	1	0	7.142	4.299	1	0.266667	0.4	-0.7115	1.0259	33.6	12	0.2	0.2	-1.38162	-0.67013
138	1	29	0	0	6.601	3.592	1	0.733333	0.55	-0.7512	0.6026	99.4	0	0.2667	0.2667	-0.97823	-0.22707
139	1	29	1	1	2.462	50.651	2	0.4	0.35	-1.2736	-0.4653	30	60	0.4	0.4667	-0.17144	1.10211
140	1	22	0	1	1.515	100	2	0.133333	0.35	-0.3874	-0.0223	50.4	3.4	0.4	0.3333	-0.17144	0.21599
141	1	31	1	1	4.413	100	1	0.4	0.45	-0.3081	0.8242	73.4	72.4	0.2667	0.2	-0.97823	-0.67013
142	1	22	0	1	6.09	100	1	0.266667	0.5	-0.0634	-1.0704	76.6	59.4	0.6	0.4667	1.03874	1.10211
143	1	25	1	0	3.596	2.617	2	0.266667	0.3	1.7485	0.2389	40.4	67.4	0.5333	0.1333	0.63535	-1.11319
144	1	24	0	0	5.12	3.957	2	0.4	0.65	0.3797	-0.8489	73	35.2	0.6	0.4	1.03874	0.65905
145	1	24	1	0		1.727	1	0.533333	0.5	-0.9098	-1.0903	15.4	85	0.5333	0.5333	0.63535	1.54517
146	1	20	0	0	4.14	2.701	1	0.333333	0.65	-1.2736	-0.4653	85.2	33.2	0.4	0.4667	-0.17144	1.10211
147	1	26	1	1	2.739	100	2	0.533333	0.45	-0.6718	1.4491	22	33.4	0.1333	0.1333	-1.78502	-1.11319
148	1	23	0	1	2.683	7.922	2	0.666667	0.55	0.4987	0.4208	88	49.8	0.4	0.2	-0.17144	-0.67013
149	1	25	1	1	8.403	100	1	0.4	0.3	0.9417	0.6423	48.6	32.8	0.4	0.1333	-0.17144	-1.11319
150	1	22	0	1	2.869	70.74	1	0.6	0.5	1.7089	-0.1843	74	20.2	0.6	0.2	1.03874	-0.67013
151	1	23	1	0	2.026	1.494	2	0.4	0.65	0.459	-0.0024	44	52.2	0.4667	0.2667	0.23195	-0.22707
152	1	28	0	0	3.609	2.681	2	0.533333	0.45	1.2261	-0.8291	65	47.6	0.6667	0.3333	1.44213	0.21599
153	1	26	1	0	4.395	2.935	1	0.466667	0.4	-0.0634	-1.0704	30.2	61.6	0.6	0.4667	1.03874	1.10211
154	1	23	0	0	1.512	2.529	1	0.4	0.2	1.6295	-1.0308	50.2	5.2	0.7333	0.3333	1.84553	0.21599
155	1	25	1	1	6.525	66.925	2	0.466667	0.5	0.1746	1.4689	14.6	66.6	0.2	0.0667	-1.38162	-1.55625
156	1	25	0	1	3.8	74.8	2	0.6	0.7	1.2261	-0.8291	59.8	32.2	0.6667	0.3333	1.44213	0.21599
157	1	26	1	1		36.96	1	0.466667	0.35	-0.3081	0.8242	6	65	0.2667	0.2	-0.97823	-0.67013
158	1	24	0	1	5.07	30.46	1	0.466667	0.5	0.8227	-0.6274	80.8	33.4	0.6	0.3333	1.03874	0.21599
159	1	23	1	0	2.495	1.24	2	0.4	0.55	0.9021	0.2191	11.2	66.2	0.4667	0.2	0.23195	-0.67013
160	1	25	0	0	4.245	4.57	2	0.2	0.5	-0.8305	-0.2438	64	48	0.4	0.4	-0.17144	0.65905
161	1	26	1	0	6.335	2.975	1	0.733333	0.75	0.9814	1.0655	30.4	46	0.3333	0.0667	-0.57484	-1.55625
162	1	20	0	0	5.905	6.045	1	0.533333	0.35	0.459	-0.0024	56	50	0.4667	0.2667	0.23195	-0.22707
163	1	27	1	1	2.6	100	2	0.333333	0.45	-2.5234	-0.2835	10.8	62.2	0.2667	0.5333	-0.97823	1.54517
164	1	26	0	1	2.425	80.07	2	0.733333	0.3	0.7434	-1.4738	66.4	53.2	0.7333	0.4667	1.84553	1.10211
165	1	21	1	1	1.865	83.425	1	0.333333	0.35	0.4194	-0.4257	45.2	56.6	0.5333	0.3333	0.63535	0.21599
166	1	26	0	1	2.45	100	1	0.533333	0.55	2.476	-1.0109	71	20.6	0.8	0.2667	2.24892	-0.22707
167	1	19	1	0	8.525	3.28	2	0.0666667	0.5	-0.8702	-0.667	31.2	58.6	0.4667	0.4667	0.23195	1.10211
168	1	26	0	0	3.43	3.675	2	0.333333	0.4	-1.5976	0.5828	65.2	20.6	0.2	0.3333	-1.38162	0.21599
169	1	23	1	0	2.175	3.875	1	0.266667	0.35	0.135	1.0457	41.4	54.4	0.2667	0.1333	-0.97823	-1.11319
170	1	25	0	0	2.88	1.7	1	0.466667	0.6	0.5384	0.844	75	20.6	0.3333	0.1333	-0.57484	-1.11319
171	1	29	1	1	4.61	100	2	0.666667	0.5	-0.7908	0.1794	50	18.8	0.3333	0.3333	-0.57484	0.21599
172	1	28	0	1	3.49	18.145	2	0.466667	0.4	-1.3926	-1.735	67.4	59.2	0.6	0.6667	1.03874	2.43129
173	1	24	1	1	5.275	100	1	0.533333	0.55	2.5553	-0.1645	23.8	50	0.6667	0.1333	1.44213	-1.11319
174	1	20	0	1	5.035	96.53	1	0.466667	0.3	-0.8305	-0.2438	57.2	0.4	0.4	0.4	-0.17144	0.65905
175	1	21	1	0	1.735	1.78	2	0.533333	0.55	0.4987	0.4208	42.8	46.8	0.4	0.2	-0.17144	-0.67013
176	1	27	0	0	3.75	6.58	2	0.533333	0.35	0.3797	-0.8489	71.2	23.6	0.6	0.4	1.03874	0.65905
177	1	27	1	0	8.21	4.045	1	0.4	0.35	-1.2339	-0.0421	30.4	39.2	0.3333	0.4	-0.57484	0.65905
178	1	21	0	0	2.14	1.87	1	0.533333	0.3	1.2658	-0.4058	55.4	50	0.6	0.2667	1.03874	-0.22707
179	1	29	1	1	4.39	100	2	0.4	0.55	-0.6322	1.8723	14	40.2	0.0667	0.0667	-2.18841	-1.55625
180	1	29	0	1	4.815	100	2	0.333333	0.3	0.5384	0.844	50	0	0.3333	0.1333	-0.57484	-1.11319
